# Supplementary material for: Neutrophils remain detrimentally active in hydroxyurea-treated patients with sickle cell disease
Source: PLoS One. 2019 Dec 23;14(12):e0226583. doi: 10.1371/journal.pone.0226583 (PMC6927657; doi:10.1371/journal.pone.0226583)
Supplement: S1 Table — (Table A) Healthy donors list. NETosis IFC: Visualization of nuclear and cellular changes in fixed neutrophils sequentially stained for CD66B, H4cit3, MPO and DNA. NETosis microscopy: Visualization of DNA-scaffolded strands using BZ-X710 All-in-One Fluorescence Microscope after staining with elastase-Alexa Fluor 488, MPO-PE and DAPI. Early activation refers to 2 approaches: 1) visualization using IFC for degranulation-related assays in which fixed neutrophils were permeabilized and stained with anti-CD63-APC, ActinGreen488 and Hoechst and 2) MPO assays in which MPO content in supernatant from hemin-treated and un-treated neutrophils was assayed by ELISA. Several of the healthy volunteers (*) donated samples for studies on more than one occasion and their WBC and PMN is an average of the lab results on all dates. (Table B) SCD patients list. Experiments were conducted as described for the healthy donors. PHT–pulmonary hypertension; ACS–acute chest syndrome. Neutrophils from the patients in bold italic were used for the MPO degranulation tests. Subjects 3, 5, and 12 received blood transfusion between 4 and 8 weeks prior to blood sampling. (XLSX) [file pone.0226583.s007.xlsx]

## Sheet: S1 Table
S1-1 Table
		NETosis	NETosis	Early	WBC	Neutrophils	HgB
HEALTHY	Sex	IFC	Microscopy	Activation	K/ul	k/ul	g/DL
1*	M	✓	✓		7.88	5.47	15.2
2*	M	✓	✓	✓	6.73	3.88	14.9
3*	F	✓	✓		9.32	4.99	11.6
4	M	✓	✓	✓	5.64	2.16	14.6
5	F	✓	✓	✓	5.01	2.52	11.6
6*	M	✓	✓	✓	5.42	2.95	15
7*	F	✓		✓	5.85	3.79	12.4
8	F	✓		✓	7.12	4.12	11.8
9	F	✓		✓	4.93	2.54	11.3
10	F		✓	✓	7	3.26	12
11	F			✓	3.67	12.3	12.3
S1-2 Table
	NETosis	NETosis	Early	WBC	Neutrophils	HgB	Hydroxyurea			MCV		Crises and	HBF	HBS	Reticulocytes	RBC	Reticulocytes	MCHC	Platelets
SCD	IFC	Microscopy	Activation	K/ml	k/ul	g/DL	(Y/N)	Sex	Age	FL	Ulcers	Associattions	%	%	Abs K/ul	M/uL	%	g/DL	K/ul
1	✓	✓	✓	7.99	5.44	8.3	N	M	28	74.9	No	Infrequent	2.6	92.6	372.5	3.34		33.2	463
2		✓		8.25	5.32	7.8	Y	M	20	102.4	No	Transplanted after NETs tests	11.6	85.1	509.5	2.08	25.48	36.6	430
3		✓		16.44	8.55	8.6	N	M	25	86.8		Transplanted after NETs tests	4	45.6	738	2.72	26.84	36.4	285
4	✓	✓		4.99	2.78	9.5	Y	M	54	94.5	No	Often	21.1	74.9	187.5	2.92	6.42	34.4	165
5	✓	✓		5.11	2.61	8.7	Y	F	67	103.2		Often, PHT	14.6	53.6	228.6	2.4	4.59	34.5	476
6	✓	✓		6.24	1.85	7.8	Y	F	40	107.4	No	Often	18	77.8		2.04	9.04	35.6	120
7	✓	✓		6.52	2.4	10	Y	M	36	113.4	No	Often	17.8	78.4	184.3	2.39	9.21	36.9	180
8	✓	✓	✓	6.77	3.7	8.9	Y	F	36	93.1	Yes,	Often	3.7	75.6	418.2	2.77	15.15	34.5	433
9	✓		✓	7.94	3.42	9.5	Y	M	46	109		Often, Crohns disease, sleep apnea, obesity	24.5	72.2	144.2	2.44	5.91	35.7	403
10			✓	6.83	2.43	9.4	Y	F	29	91.9	No	Often	8	81.3	204.2	2.9	6.79	35.2	289
11	✓	✓		6.42	3.85	9.6	Y	M	59	95.5	Gout	Often, PHT	7	45 (HbC = 43.8)	82.9	2.89	2.87	34.8	248
12	✓			6.83	3.48	13.1	N	M	20	86.9			<1	18.1	190.7	4.52	4.22	33.33	281
13	✓		✓	8.03	4.68	9.1	Y	F	30	76		Chronic pain	6.2	66.8 (Beta-Thal)	93	3.72	2.5	32.4	372
14	✓		✓	4.63	1.84	7.8	Y	F	31	85.9	No	Often, proteinuria, and red cell alloimmunization	9.3	85.2	123.3	2.36	2.46	37	176
15	✓			8.37	4.49	8.6	Y	F	35	109.1	No	ACS?	21.5	74.7	240.9	2.19	11	36	339
16			✓	11.41	4.84	6.7	N	M	32	62	No	Often	1.5	94.1	148.9	3.47	4.29	31.2	229
17			✓	8.83	5.12	8.4	Y	F	38	102.2	No	Often, avascular necrosis, iron overload, recurrent ACS	19.3	76.8	132.5	2.3	5.76	35.7	424
18			✓	4.22	1.71	8.6	Y	F	40	110.7	No	1/year	30.9	65.5	79.6	2.18	3	36.4	395
19			✓	4.24	2.37	9	Y	F	27	105.5	No	Often and ACS	18.8	76.6	122.8	2.41	5.62	35.9	325
